# Supplementary material for: Diel Versus Seasonal Butterfly Community Partitioning in a Hyperdiverse Tropical Rainforest
Source: Insects. 2025 Dec 10;16(12):1247. doi: 10.3390/insects16121247 (PMC12733456; doi:10.3390/insects16121247)
Supplement: Supplementary file 1 [file insects-16-01247-s001.zip]

Archive with 1 entries (1 files):
- insects-3923841-supplementary.pdf
